# Supplementary material for: Low-dose radiation exaggerates HFD-induced metabolic dysfunction by gut microbiota through PA-PYCR1 axis
Source: Commun Biol. 2022 Sep 10;5:945. doi: 10.1038/s42003-022-03929-1 (PMC9464247; doi:10.1038/s42003-022-03929-1)
Supplement: Supplementary file 3 — Supplementary Data 1 [file 42003_2022_3929_MOESM3_ESM.xlsx]

## Sheet: Sheet1
Con			As			Pb			Cd			As+Pb+Cd
2.08	0.28		5.08	0.74		4.52	1.01		4.76	0.89		5.29	0.77
body weight
Weeks	Con			LDR			HFD			LDR+HFD
0	21.3	2.74		22	2.9		22.35	3.12		20.9	2.47
1	22.3	2.68		22.15	1.5		25.64	3.33		22.6	2.23
2	24.4	3.74		23.56	3.74		30.25	3.74		27.6	2.56
3	20.6	2.54		24.98	2.54		39.42	2.54		35.4	2.86
4	25.8	2.4		24.7	2.98		38.54	2.98		36.9	3.17
5	27.3	2.14		25.68	2.14		40.15	2.14		38.6	3.48
6	30.6	3.1		26.9	4.3		40.5	2.1		41.2	3.68
7	32.65	3.9		28.71	6.1		41.89	1.58		40.8	3.09
8	33.42	4.65		29.64	4.65		41.59	4.65		40.7	4.26
9	30.45	3.4		30.11	3.2		42.7	5.12		41.5	3.49
10	35.7	3.89		30.25	4.78		43.15	4.78		42.6	5.75
11	36.4	5.1		30.89	4.89		44.9	4.89		43.7	4.08
12	33.2	4.65		34.26	4.65		45.8	4.65		43.9	5.09
13	34.2	4.12		35.12	4.12		47.1	4.12		45.7	5.68
14	35.7	5.07		34.29	1.5		48.65	5.07		46.1	6.74
15	36.1	6.2		35.7	5.94		49.7	5.94		47.11	5.98
16	36.9	5.64		36.85	5.64		51.2	5.64		49.5	5.15
17	37.2	5.85		36.4	6.7		51.8	5.85		50.78	6.24
18	37.1	3.4		38.4	5.9		52.4	5.03		51.9	3.85
19	38.9	5.47		38.15	5.47		52.6	5.47		50.2	5
20	38.1	3.9		39.17	7.1		53.1	6.02		50.6	5.55
21	38.7	4.1		39.8	6.14		53.9	6.24		51.7	5.88
blood glucose
Weeks	Con			LDR			HFD			LDR+HFD
0	7.48	1.28		7.41			7.39	1.22		7.71	1.35
15	11.5	2.15		10.74			13.64	1.36		15.85	1.87
30	8.57	3.4		8.12			11.5	2.01		12.02	1.47
60	7.84	2.47		7.32			10.1	1.65		8.47	1.65
90	7.54	2.04		7.12			8.95	1.06		8.01	1.52
120	7.45	2.37		7			7.51	1.17		7.64	1.14
blood glucose 14week
Weeks	Con			LDR			HFD			LDR+HFD
0	7.75	1.28		7.48	1.17		7.49	1.02		7.61	1.35
15	11.25	2.15		11.24	1.21		13.64	1.36		15.92	1.87
30	9.58	3.4		10.12	1.34		10.5	1.34		11.8	1.04
60	9.01	2.47		8.68	1.65		9.5	1.65		8.47	1.65
90	8.74	2.04		7.98	1.06		8.95	1.06		8.01	1.52
120	7.35	2.37		7.43	0.98		7.51	1.17		7.95	1.09
HOMA-IR
Con			LDR-1			LDR-2			LDR-3			HFD			LDR-1+HFD			LDR-2+HFD
10.6			9.64			8.57			9.74			20.35			15.69			25.68
1.07			9.55			9.65			10.25			18.56			37.56			35.98
11.5			9.74			10.56			10.68			17.68			29.68			40.26
11.54			9.38			11.2			10.98			22.65			42.65			39.64
10.54			9.16			9.98			9.87			24.68			45.69			47.56
10.37			10.58			10.47			9.68			21.68			50.26			44.58
11.24			11.69			11.23			11.78			19.56			47.69			41.23
9.52			10.74			10.45			11.98			17.56			48.59			49.56
9.64			10.56			9.68			10.87			21.23			49.65			47.45
9.77			9.87			10.65			9.99			15.68			47.58			48.14
blood glucose antibodies
Con			LDR-1			LDR-2			LDR-3			HFD			LDR-1+HFD			LDR-2+HFD
10.6			9.64			8.57			9.74			20.35			15.69			25.68
1.07			9.55			9.65			10.25			18.56			37.56			35.98
11.5			9.74			10.56			10.68			17.68			29.68			40.26
11.54			9.38			11.2			10.98			22.65			42.65			39.64
10.54			9.16			9.98			9.87			24.68			45.69			47.56
10.37			10.58			10.47			9.68			21.68			50.26			44.58
11.24			11.69			11.23			11.78			19.56			47.69			41.23
9.52			10.74			10.45			11.98			17.56			48.59			49.56
9.64			10.56			9.68			10.87			21.23			49.65			47.45
9.77			9.87			10.65			9.99			15.68			47.58			48.14
HOMA-IR-antibodies
Con			Con+Antibiotics			LDR			LDR+Antibiotics			HFD			HFD+Antibiotics			LDR+HFD			LDR+HFD+Antibiotics
10.6	1.6		7.35	1.56		11.35	3.85		8.65	2.74		28.64	2.56		17.65	2.38		37.43	4.56		12.43	2.45
9.58	2.54		8.57	1.77		9.61	3.4		8.12	2.21		25.76	4.45		18.26	4.18		40.12	5.12		9.65	1.62
11.5	1.87		8.26	1.85		9.01	3.24		9.43	5.42		20.15	2.87		17.12	4.56		38.97	5.01		10.25	2.45
11.54	2.14		9.87	2.35		12.74	5.65		8.01	5.58		30.12	1.23		14.23	5.42		33.69	5.69		15.63	3.78
10.54	2.15		6.57	2.15		12.12	5.23		8.07	1.56		27.58	4.26		20.16	2.98		42.65	1.23		12.74	3.96
10.37	4.22		7.17	1.87		13.21	7.22		7.48	2.65		29.41	3.56		19.12	5.17		39.45	3.56		11.69	3.14
11.24	1.15		6.91	1.95		11.62	5.01		8.26	4.56		24.69	4.03		17.42	3.16		20.47	7.65		19.64	5.23
9.52	1.09		6.99	2.65		12.56	4.85		8.11	2.45		22.64	3.56		16.58	5.31		29.45	7.11		13.64	4.12
9.64	2.04		8.56	2.47		13.01	3.75		6.56	4.23		18.76	4.27		20.14	3.85		37.69	5.93		12.41	3.78
9.77	2.11		7.23	2.27		12.02	1.75		7.93	2.12		32.65	4.6		26.12	5.39		37.14	5.1		10.39	2.65
6 days OGTT-germ free
	Con			LDR			HFD			LDR+HFD
0	7.68	1.28		7.59	1.52		7.66	2.01		7.58	2.21
15	10.59	2.15		11.28	3.26		12.98	2.24		14.15	3.42
30	9.88	3.4		10.98	2.54		11.48	3.27		11.59	3.12
60	8.97	2.47		9.12	3.12		10.85	2.65		10.96	2.74
90	8.65	2.04		8.75	2.58		9.67	2.87		9.84	3.44
120	7.24	2.37		7.85	2.47		7.85	1.96		7.69	3
crossover control -glucose
	HFD			LDR+HFD
0	7.35	2.74		7.77	2.31
15	12.55	3.56		14.21	1.84
30	11.2	2.45		12.69	1.96
60	10.01	2.24		11.49	1.78
90	9.65	2		10.23	2.19
120	7.95	1.86		8.34	1.58
TC
Con			LDR			HFD			LDR+HFD
26780			25640			35400			39800
26110			24500			36500			34600
23124			26500			34100			38700
28963			23900			32600			39000
27693			27500			37200			37420
29000			28500			36500			38631
24666			21400			29800			37894
23900			22500			27600			39600
25789			26100			29600			35622
21000			22300			38790			34522
HDL
Con			LDR			HFD			LDR+HFD
2.26			2.14			0.98			0.85
1.24			2.05			1.14			1.14
2.15			2.14			1.05			1.08
1.26			2.01			1.19			1.09
2.04			2.15			1.15			1.17
1.98			2.38			1.14			1.06
1.54			2.47			1.17			0.85
1.22			1.95			1.11			0.91
1.65			2.07			1.16			0.87
1.74			1.74			1.11			0.92
LDL
Con			LDR			HFD			LDR+HFD
1.04			1.04			2.31			2.68
1.01			1.11			2.15			2.72
1.09			1.12			2.14			2.58
0.98			0.98			2.29			2.59
0.77			1.09			2.24			2.47
1.02			1.02			2.18			2.69
0.83			1.03			2.56			2.77
1.08			1.08			2.37			2.81
1.12			1.21			2.01			2.53
1.08			1.07			1.95			2.46
cell size
Con			LDR			HFD			LDR+HFD
0.012			0.014			0.047			0.054
0.013			0.013			0.042			0.051
0.014			0.014			0.041			0.059
0.011			0.0109			0.036			0.0607
0.0102			0.0102			0.037			0.058
0.012			0.0104			0.045			0.075
0.0109			0.0109			0.049			0.059
0.0105			0.0105			0.036			0.09
0.0107			0.0107			0.0305			0.068
0.016			0.0148			0.038			0.072
Percent b-cells
Con			LDR			HFD			LDR+HFD
7.54			6.88			3.12			4.52
7.15			6.97			3.08			4.12
7.65			6.19			3.45			5.12
6.56			7.26			2.98			4.98
7.79			7.09			3.45			4.87
6.49			7.45			3.33			5.45
7.17			7.36			3.12			4.26
7.29			7.19			3.09			4.17
6.88			7.77			3.75			4.89
6.93			6.54			2.64			4.44
biomarkers
	Con			LDR			HFD			LDR+HFD
Ucp1	1			1.03	0.07		0.75	0.08		0.53	0.09
Cidea	1			0.98	0.14		0.65	0.04		0.62	0.07
Pgc1a	1			0.99	0.02		0.74	0.09		0.54	0.06
Ppara	1			0.87	0.03		0.84	0.11		0.58	0.04
Dio2	1			0.86	0.04		0.77	0.2		0.42	0.02
fecae alpha
Con			LDR			HFD			LDR+HFD
980			890			690			608
1011			904			723			597
950			990			620			543
870			831			603			647
960			928			752			639
FITC-dextran
Con	LDR	HFD	LDR+HFD
57	61	204	222
89	67	212	247
102	73	209	254
95	80	211	239
104	59	195	264
58	79	175	178
67	105	182	194
49	109	245	203
112	111	213	238
94	86	164	214
lean to fat ratio
LDR			LDR+PA			HFD			HFD+PA
2.65	0.32		2.11	0.47		1.68	0.59		1.41	0.39
percent lean
LDR			LDR+PA			HFD			HFD+PA
60.55	12.34		53.47	10.23		45.78	6.37		41.65	9.17
	LDR			LDR+PA			HFD			HFD+PA
Ucp1	1			0.75	0.03		0.61	0.01		0.54	0.07
Cidea	1			0.98	0.09		0.81	0.04		0.79	0.01
Pgc1a	1			0.81	0.06		0.69	0.04		0.61	0.06
Ppara	1			0.84	0.04		0.67	0.05		0.62	0.02
Dio2	1			0.76	0.05		0.65	0.2		0.59	0.08
	Con			50μM			100μM			150μM
ZO-1	1			0.874	0.14		0.759	0.27		0.435	0.17
Occludin	1			0.689	0.09		0.798	0.31		0.698	0.24
Claudin-1	1			0.754	0.11		0.632	0.29		0.517	0.18
Claudin-2	1			0.932	0.43		0.713	0.22		0.651	0.19
	Con			4h			8h			12h
ZO-1	1			0.937	0.37		0.675	0.28		0.749	0.37
Occludin	1			0.902	0.31		0.716	0.49		0.539	0.4
Claudin-1	1			0.657	0.207		0.534	0.124		0.513	0.207
Claudin-2	1			0.873	0.33		0.649	0.385		0.511	0.17
LDR			LDR+PA			HFD			HFD+PA
0.54			1.65			2.34			3.57
0.69			1.78			2.01			3.14
0.57			2.01			2.27			2.89
0.55			1.45			2.58			2.47
0.87			1.47			2.17			3.99
0.41			1.59			2.36			2.74
0.97			1.57			2.47			2.58
0.912			1.75			2.29			2.91
FITC
LDR			LDR+PA			HFD			HFD+PA
1.32			1.53			1.98			2.89
1.01			1.07			2.45			3.01
1.112			1.98			2.27			2.57
0.74			1.75			2.13			2.65
0.85			0.45			2.41			3.47
0.94			1.91			1.92			3.21
1.21			1.83			1.71			2.91
1.04			1.73			2.47			2.74
	LDR			LDR+PA			HFD			HFD+PA
ZO-1	1			0.74	0.12		0.68	0.09		0.38	0.07
Occludin	1			0.65	0.09		0.64	0.04		0.54	0.14
Claudin-1	1			0.84	0.24		0.79	0.19		0.57	0.11
Claudin-2	1			0.81	0.27		0.81	0.17		0.509	0.08
Con			LC+IR			T2D			LC+IR+T2D
5.12	1.27		5.64	0.82		7.64	2.06		8.43	1.91
